# Supplementary material for: Patterns of Lynx Predation at the Interface between Protected Areas and Multi-Use Landscapes in Central Europe
Source: PLoS One. 2015 Sep 17;10(9):e0138139. doi: 10.1371/journal.pone.0138139 (PMC4574974; doi:10.1371/journal.pone.0138139)
Supplement: S1 Dataset — (XLSX) [file pone.0138139.s002.xlsx]

## Sheet: Foglio1
ID	Date	X_coordinates	Y_coordinates	Prey_species	Lynx_ID	Lynx_sex	Lynx_age	Lynx_kittens	Virtual_kill	Prey_time	Handling_time	Searching_time
1	2011-03-28	4588633	5436924	RoeDeer	M5	m	a			4	3	1
2	2011-04-01	4593959	5420459	RoeDeer	M5	m	a			9.5	5.5	4
3	2011-04-01	4593635	5420936	RoeDeer	M5	m	a			9.5	5.5	4
4	2011-04-10			Unidentifiable	M5	m	a		1	6.5	3	3.5
5	2011-04-17	4608437	5426928	RoeDeer	M5	m	a			7	7	0
6	2011-04-24	4609376	5422728	BrownHare	M5	m	a			4	1	3
7	2011-04-28	4605098	5434719	RoeDeer	M5	m	a			4	3	1
8	2011-05-02	4603137	5430693	RedDeer	M5	m	a			7	5.5	1.5
9	2011-05-09			Unidentifiable	M5	m	a		1	8.5	7	1.5
10	2011-05-17			Unidentifiable	M5	m	a		1	1.5	1.5	0
11	2011-05-19			Unidentifiable	M5	m	a		1	6	2	4
12	2011-05-25			Unidentifiable	M5	m	a		1	8	2.5	5.5
13	2011-06-02			Unidentifiable	M5	m	a		1	11.5	2.5	9
14	2011-06-13			Unidentifiable	M5	m	a		1	4	3	1
15	2011-06-17			Unidentifiable	M5	m	a		1	5	2.5	2.5
16	2011-06-22			Unidentifiable	M5	m	a		1	9	2	7
17	2011-07-01	4595129	5424640	BrownHare	M5	m	a			5	3	2
18	2011-07-06			Unidentifiable	M5	m	a		1	2.5	2	0.5
19	2011-07-09	4598666	5422422	RoeDeer	M5	m	a			4	2.5	1.5
20	2011-07-13			Unidentifiable	M5	m	a		1	2.5	2	0.5
21	2011-07-15			Unidentifiable	M5	m	a		1	4.5	1.5	3
22	2011-07-20			Unidentifiable	M5	m	a		1	12	2	10
23	2011-08-01			Unidentifiable	M5	m	a		1	2	1.5	0.5
24	2011-08-03	4609331	5425121	RoeDeer	M5	m	a			5.5	4.5	1
25	2011-08-08	4603693	5420966	RoeDeer	M5	m	a			3.5	2.5	1
26	2011-08-12	4596171	5422041	RoeDeer	M5	m	a			5.5	1.5	4
27	2011-08-17			Unidentifiable	M5	m	a		1	6	3.5	2.5
28	2011-08-23	4599364	5434752	RoeDeer	M5	m	a			7.5	5	2.5
29	2011-08-31	4595900	5430896	RoeDeer	M5	m	a			4	2	2
30	2011-09-04			Unidentifiable	M5	m	a		1	9	3	6
31	2011-09-13			Unidentifiable	M5	m	a		1	8	1.5	6.5
32	2011-09-21			Unidentifiable	M5	m	a		1	6	3.5	2.5
33	2011-09-27	4594385	5425360	RedFox	M5	m	a			4	1.5	2.5
34	2011-10-01	4602322	5423592	RedDeer	M5	m	a			11.5	6.5	5
35	2011-10-12	4597994	5420968	RoeDeer	M5	m	a			3.5	1.5	2
36	2011-10-16	4594385	5425360	RoeDeer	M5	m	a			8	1.5	6.5
37	2011-10-24	4594633	5429949	RoeDeer	M5	m	a			6	2.5	3.5
38	2011-10-30	4606056	5417930	RoeDeer	M5	m	a			5	3.5	1.5
39	2011-11-04	4602323	5428851	RedDeer	M5	m	a			23	9	14
40	2011-11-27			Unidentifiable	M5	m	a		1	10	6.5	3.5
41	2011-12-07			Unidentifiable	M5	m	a		1	15	3.5	11.5
42	2011-12-22	4603884	5421269	RedDeer	M5	m	a			18	6.5	11.5
43	2012-01-09	4595561	5424001	RedDeer	M5	m	a			5	4.5	0.5
44	2012-01-14	4602515	5421585	RedDeer	M5	m	a			23.5	5	18.5
45	2012-02-06	4594585	5424408	RedDeer	M5	m	a			5.5	4.5	1
46	2012-02-12			Unidentifiable	M5	m	a		1	5	5	0
47	2012-02-17	4600299	5421270	RoeDeer	M5	m	a			12.5	2	10.5
48	2012-02-29	4593719	5421625	RoeDeer	M5	m	a			12.5	3.5	9
49	2012-02-29	4593719	5421625	RoeDeer	M5	m	a			12.5	3.5	9
50	2012-03-13			Unidentifiable	M5	m	a		1	4	4	0
51	2012-03-17	4588622	5436537	RoeDeer	M5	m	a			5	3	2
52	2012-03-22	4595213	5419224	RoeDeer	M5	m	a			6.5	1.5	5
53	2012-03-28	4590207	5426497	RoeDeer	M5	m	a			5	3	2
54	2012-04-02	4591885	5422965	RoeDeer	M5	m	a			4.5	3.5	1
55	2012-04-07	4608218	5419874	RoeDeer	M5	m	a			10	3	7
56	2012-04-17	4596312	5419733	RoeDeer	M5	m	a			3.5	2.5	1
57	2012-04-20	4593435	5423880	RoeDeer	M5	m	a			5.5	4.5	1
58	2012-04-26	4606660	5422674	RoeDeer	M5	m	a			11.5	6.5	5
59	2011-03-02			Unidentifiable	F4	f	s		1	5	3.5	1.5
60	2011-03-07			Unidentifiable	F4	f	s		1	9.5	7.5	2
61	2011-03-16			Unidentifiable	F4	f	s		1	9	8.5	0.5
62	2011-03-25	4594733	5421715	BrownHare	F4	f	s			3.5	0.5	3
63	2011-03-29			Unidentifiable	F4	f	s		1	3	2	1
64	2011-04-01	4595613	5418991	RoeDeer	F4	f	s			6.5	5	1.5
65	2011-04-07	4603253	5421530	RoeDeer	F4	f	s			6	3	3
66	2011-04-13	4603429	5419897	RoeDeer	F4	f	s			4	3	1
67	2011-04-17	4593413	5423321	RoeDeer	F4	f	s			9	5.5	3.5
68	2011-04-26	4588995	5426539	RoeDeer	F4	f	s			6.5	4	2.5
69	2011-05-03			Unidentifiable	F4	f	a	2	1	3	1.5	1.5
70	2011-05-06	4597374	5421596	RoeDeer	F4	f	a	2		8	6	2
71	2011-05-14	4592319	5427348	RoeDeer	F4	f	a	2		39.5	4.5	35
72	2011-06-22	4593585	5422125	RoeDeer	F4	f	a	2		4	3	1
73	2011-06-26	4595268	5421990	RoeDeer	F4	f	a	2		8	4	4
74	2011-07-04	4596771	5423997	RoeDeer	F4	f	a	2		5.5	2.5	3
75	2011-07-10	4593943	5423729	RoeDeer	F4	f	a	2		3	2	1
76	2011-07-13	4594466	5423608	RoeDeer	F4	f	a	2		2	1	1
77	2011-07-15	4593897	5424082	RoeDeer	F4	f	a	2		2	1.5	0.5
78	2011-07-17	4593495	5424728	RoeDeer	F4	f	a	2		3.5	3	0.5
79	2011-07-20	4592355	5424743	RoeDeer	F4	f	a	2		5	4	1
80	2011-09-05	4592717	5426145	RoeDeer	F4	f	a	2		6	2.5	3.5
81	2011-09-11	4594528	5422870	RoeDeer	F4	f	a	2		2	2	0
82	2011-09-13	4593457	5422690	RoeDeer	F4	f	a	2		3	1.5	1.5
83	2011-09-13	4593455	5422692	RedFox	F4	f	a	2		3	1.5	1.5
84	2011-09-16	4599184	5422539	RedDeer	F4	f	a	2		7	6	1
85	2011-09-23			Unidentifiable	F4	f	a	2	1	2.5	2.5	0
86	2011-09-25	4596352	5424047	RoeDeer	F4	f	a	2		6.5	3	3.5
87	2011-10-02			Unidentifiable	F4	f	a	2	1	1.5	1	0.5
88	2011-10-14	4597448	5423394	RoeDeer	F4	f	a	2		10.5	2	8.5
89	2011-10-24			Unidentifiable	F4	f	a	2	1	2	1.5	0.5
90	2011-10-26			Unidentifiable	F4	f	a	2	1	5.5	1	4.5
91	2011-11-01	4591165	5428143	RoeDeer	F4	f	a	2		3	1.5	1.5
92	2011-11-04	4590595	5428670	RoeDeer	F4	f	a	2		4	1.5	2.5
93	2011-11-08	4590323	5428513	RedFox	F4	f	a	2		1.5	0.5	1
94	2011-11-09			Unidentifiable	F4	f	a	2	1	5.5	4	1.5
95	2011-11-15	4590675	5423163	RoeDeer	F4	f	a	2		2	1.5	0.5
96	2011-11-17			Unidentifiable	F4	f	a	2	1	4	2.5	1.5
97	2011-12-12	4595650	5430948	RoeDeer	F4	f	a	2		2.5	2.5	0
98	2011-12-14			Unidentifiable	F4	f	a	2	1	7	7	0
99	2011-12-21			Unidentifiable	F4	f	a	2	1	1.5	1	0.5
100	2011-12-23	4594181	5426465	RoeDeer	F4	f	a	2		6.5	2.5	4
101	2012-01-11	4595170	5421765	RoeDeer	F4	f	a	2		3	1.5	1.5
102	2012-01-14	4596416	5423630	RoeDeer	F4	f	a	2		2	1.5	0.5
103	2012-01-16			Unidentifiable	F4	f	a	2	1	3	2.5	0.5
104	2012-01-18	4594425	5425825	RoeDeer	F4	f	a	2		2.5	2	0.5
105	2012-02-03	4594038	5421505	RoeDeer	F4	f	a	2		4	1.5	2.5
106	2012-02-07	4596320	5431120	RoeDeer	F4	f	a	2		1.5	1.5	0
107	2012-02-08			Unidentifiable	F4	f	a	2	1	7	7	0
108	2012-02-15	4595913	5423880	RedDeer	F4	f	a	2		7.5	3.5	4
109	2012-02-23	4594010	5426958	RoeDeer	F4	f	a	2		1.5	1.5	0
110	2011-01-25	4608699	5450662	RoeDeer	M4	m	s			10	8	2
111	2011-02-04	4607958	5447865	RoeDeer	M4	m	s			4.5	3	1.5
112	2011-02-09	4607461	5449871	RoeDeer	M4	m	s			4.5	2.5	2
113	2011-02-13			Unidentifiable	M4	m	s		1	4.5	2	2.5
114	2011-02-18	4605046	5440947	RoeDeer	M4	m	s			5	4.5	0.5
115	2011-02-23	4604014	5441790	RedDeer	M4	m	s			4	1.5	2.5
116	2011-02-27			Unidentifiable	M4	m	s		1	4	4	0
117	2011-03-03	4609756	5443053	RedDeer	M4	m	s			5.5	3	2.5
118	2011-03-08			Unidentifiable	M4	m	s		1	4	3	1
119	2011-03-12			Unidentifiable	M4	m	s		1	5.5	5.5	0
120	2011-03-18	4607185	5452016	RoeDeer	M4	m	s			16	8	8
121	2011-04-03	4602514	5441290	RedDeer	M4	m	s			10	7.5	2.5
122	2011-04-13	4606800	5439103	RoeDeer	M4	m	s			1.5	1.5	0
123	2011-04-14			Unidentifiable	M4	m	s		1	2.5	1.5	1
124	2011-04-17	4603971	5441794	RedDeer	M4	m	s			9.5	8.5	1
125	2011-04-26	4603137	5430693	RedDeer	M4	m	s			5.5	4.5	1
126	2011-05-02			Unidentifiable	M4	m	a		1	2.5	1	1.5
127	2011-05-04			Unidentifiable	M4	m	a		1	3.5	1	2.5
128	2011-05-08	4607717	5440727	RedDeer	M4	m	a			8	6	2
129	2011-05-16	4610554	5448777	RoeDeer	M4	m	a			7	4	3
130	2011-05-23	4609266	5457646	RoeDeer	M4	m	a			11.5	9	2.5
131	2011-06-03			Unidentifiable	M4	m	a		1	5.5	4	1.5
132	2011-06-09	4599752	5437555	RedDeer	M4	m	a			9.5	5.5	4
133	2011-06-18	4607844	5437567	RoeDeer	M4	m	a			5	4	1
134	2011-06-23			Unidentifiable	M4	m	a		1	6	4.5	1.5
135	2011-06-29	4606576	5430823	RedDeer	M4	m	a			17.5	10	7.5
136	2011-07-17	4600628	5435437	RedDeer	M4	m	a			9	8	1
137	2011-07-26	4599346	5436514	RedDeer	M4	m	a			15.5	8.5	7
138	2011-08-10			Unidentifiable	M4	m	a		1	12	2	10
139	2011-08-22			Unidentifiable	M4	m	a		1	5.5	3.5	2
140	2011-08-28	4589841	5434266	RoeDeer	M4	m	a			3	2.5	0.5
141	2011-08-31	4584408	5432100	RoeDeer	M4	m	a			8	6.5	1.5
142	2011-09-08	4596895	5431749	RoeDeer	M4	m	a			10	5.5	4.5
143	2011-09-18	4599054	5435711	RedDeer	M4	m	a			19	9	10
144	2011-10-07	4609854	5434814	RoeDeer	M4	m	a			5.5	3.5	2
145	2011-10-12	4605940	5436635	RedDeer	M4	m	a			15.5	9.5	6
146	2011-10-28			Unidentifiable	M4	m	a		1	5	1.5	3.5
147	2011-11-02	4608206	5440431	RoeDeer	M4	m	a			6	2.5	3.5
148	2011-11-08	4601501	5434335	RedDeer	M4	m	a			11.5	9.5	2
149	2011-11-19			Unidentifiable	M4	m	a		1	3.5	3.5	0
150	2011-11-23	4601735	5447560	RedDeer	M4	m	a			11	7.5	3.5
151	2011-12-04			Unidentifiable	M4	m	a		1	8	3.5	4.5
152	2011-12-12			Unidentifiable	M4	m	a		1	2.5	1.5	1
153	2011-12-14			Unidentifiable	M4	m	a		1	10.5	1	9.5
154	2011-12-25			Unidentifiable	M4	m	a		1	5	2	3
155	2011-12-30			Unidentifiable	M4	m	a		1	7.5	3.5	4
156	2012-01-06			Unidentifiable	M4	m	a		1	12.5	5.5	7
157	2012-01-19	4606860	5452095	RoeDeer	M4	m	a			3	2.5	0.5
158	2012-01-22	4606620	5442970	RedDeer	M4	m	a			3.5	3	0.5
159	2012-01-25	4609850	5448930	RoeDeer	M4	m	a			3.5	1.5	2
160	2012-01-29	4604191	5441605	RedDeer	M4	m	a			2.5	2	0.5
161	2012-01-31			Unidentifiable	M4	m	a		1	4.5	4.5	0
162	2012-02-05	4604255	5443950	RedDeer	M4	m	a			9	2.5	6.5
163	2012-02-14	4604520	5444240	RedDeer	M4	m	a			9.5	8.5	1
164	2012-02-23	4607970	5444010	RedDeer	M4	m	a			9	4	5
165	2012-03-03			Unidentifiable	M4	m	a		1	6.5	2.5	4
166	2012-03-10			Unidentifiable	M4	m	a		1	2.5	1.5	1
167	2012-03-12			Unidentifiable	M4	m	a		1	8.5	3.5	5
168	2012-03-21	4604530	5444240	RedDeer	M4	m	a			10	2	8
169	2012-03-31	4608607	5456952	RoeDeer	M4	m	a			2	1.5	0.5
170	2012-04-02	4604304	5442565	RedDeer	M4	m	a			8.5	8	0.5
171	2012-04-10			Unidentifiable	M4	m	a		1	7.5	3	4.5
172	2012-04-18	4609743	5434215	RoeDeer	M4	m	a			3	2.5	0.5
173	2012-04-21	4603909	5443596	RoeDeer	M4	m	a			3	3	0
174	2008-11-18			Unidentifiable	M1	m	a		1	3.5	3.5	0
175	2008-11-22	4601362	5430427	RoeDeer	M1	m	a			10	5	5
176	2008-12-02			Unidentifiable	M1	m	a		1	18	4	14
177	2008-12-20	4600188	5431424	RedDeer	M1	m	a			4	2.5	1.5
178	2008-12-24	4613744	5417110	RoeDeer	M1	m	a			7	4	3
179	2008-12-31			Unidentifiable	M1	m	a		1	13.5	2	11.5
180	2009-01-13			Unidentifiable	M1	m	a		1	7	3.5	3.5
181	2009-01-20	4626117	5427918	RedDeer	M1	m	a			4	2.5	1.5
182	2009-01-24			Unidentifiable	M1	m	a		1	3.5	1.5	2
183	2009-01-28			Unidentifiable	M1	m	a		1	14	9.5	4.5
184	2009-02-11	4624813	5425046	RoeDeer	M1	m	a			5	3	2
185	2009-02-16			Unidentifiable	M1	m	a		1	20	4	16
186	2009-03-08			Unidentifiable	M1	m	a		1	9	4	5
187	2009-03-17			Unidentifiable	M1	m	a		1	5	2	3
188	2009-03-22			Unidentifiable	M1	m	a		1	7	3	4
189	2009-03-29			Unidentifiable	M1	m	a		1	3	1	2
190	2009-04-01	4628032	5427711	WildBoar	M1	m	a			2	2	0
191	2009-04-03			Unidentifiable	M1	m	a		1	4	2	2
192	2009-04-07			Unidentifiable	M1	m	a		1	5	3	2
193	2009-04-12	4630151	5429070	RoeDeer	M1	m	a			7.5	3.5	4
194	2009-04-19	4592326	5424062	RoeDeer	M1	m	a			4	2.5	1.5
195	2009-04-23	4615206	5423133	RoeDeer	M1	m	a			6.5	3.5	3
196	2009-04-30	4621862	5413219	RoeDeer	M1	m	a			7	4	3
197	2009-05-07			Unidentifiable	M1	m	a		1	11	6	5
198	2009-05-18	4600707	5430658	RoeDeer	M1	m	a			9.5	5	4.5
199	2009-05-27			Unidentifiable	M1	m	a		1	6.5	1	5.5
200	2009-06-03			Unidentifiable	M1	m	a		1	7.5	5	2.5
201	2009-06-10	4625214	5418802	RoeDeer	M1	m	a			9	5.5	3.5
202	2009-06-19			Unidentifiable	M1	m	a		1		1	1
203	2009-06-21			Unidentifiable	M1	m	a		1	1.5	1	0.5
204	2009-06-23	4614387	5431235	RoeDeer	M1	m	a			9.5	6.5	3
205	2009-06-23	4614597	5431138	RoeDeer	M1	m	a			9.5	6.5	3
206	2009-07-02	4618137	5431330	RoeDeer	M1	m	a			5	4.5	0.5
207	2009-07-07	4620168	5426811	RoeDeer	M1	m	a			5	3.5	1.5
208	2009-07-12			Unidentifiable	M1	m	a		1	5	2	3
209	2009-07-17			Unidentifiable	M1	m	a		1	6	5.5	0.5
210	2009-07-23	4614323	5422788	RoeDeer	M1	m	a			2	1.5	0.5
211	2009-07-25	4616307	5426257	RoeDeer	M1	m	a			6	2.5	3.5
212	2009-07-31	4602356	5420833	RoeDeer	M1	m	a			7	3	4
213	2009-08-07	4622818	5410855	RoeDeer	M1	m	a			7	2.5	4.5
214	2009-08-14			Unidentifiable	M1	m	a		1	6	2.5	3.5
215	2009-08-20	4596998	5431126	RoeDeer	M1	m	a			6	5.5	0.5
216	2009-08-26	4600575	5428905	RoeDeer	M1	m	a			9	6.5	2.5
217	2009-08-26	4600224	5428563	RoeDeer	M1	m	a			9	6.5	2.5
218	2009-09-04			Unidentifiable	M1	m	a		1	11	1.5	9.5
219	2009-09-15	4614871	5418572	RoeDeer	M1	m	a			2	1	1
220	2009-09-17	4614718	5430099	RoeDeer	M1	m	a			2.5	2.5	0
221	2009-09-20			Unidentifiable	M1	m	a		1	2	1	1
222	2009-09-22	4625545	5424651	RoeDeer	M1	m	a			1.5	1	0.5
223	2009-09-23			Unidentifiable	M1	m	a		1	1	1	0
224	2009-09-24	4624771	5422524	RoeDeer	M1	m	a			11	4.5	6.5
225	2009-10-05	4601451	5426755	RedDeer	M1	m	a			11	8	3
226	2009-10-16	4628054	5425710	RoeDeer	M1	m	a			19.5	1.5	18
227	2009-11-05	4618708	5428811	RedDeer	M1	m	a			11.5	6	5.5
228	2009-11-16			Unidentifiable	M1	m	a		1	6	3.5	2.5
229	2009-11-22	4604867	5421061	RoeDeer	M1	m	a			8	3	5
230	2009-11-30	4608681	5432217	RoeDeer	M1	m	a			12.5	7	5.5
231	2009-12-13			Unidentifiable	M1	m	a		1	2	1.5	0.5
232	2009-12-15	4602883	5430079	RedDeer	M1	m	a			19	5.5	13.5
233	2010-01-03	4601127	5421713	RoeDeer	M1	m	a			9	4	5
234	2010-01-12	4621153	5426360	RedDeer	M1	m	a			4.5	4	0.5
235	2010-01-16	4623442	5421161	RedDeer	M1	m	a			13	4	9
236	2010-01-29			Unidentifiable	M1	m	a		1	7	5	2
237	2010-02-05	4623735	5419211	RedDeer	M1	m	a				7
238	2010-02-05	4623738	5419614	RedDeer	M1	m	a				7
239	2010-04-02	4617427	5449233	RoeDeer	M2	m	a			8	3	5
240	2010-04-10	4609194	5438189	RoeDeer	M2	m	a			8	4	4
241	2010-04-18	4617724	5441639	BrownHare	M2	m	a			3.5	2.5	1
242	2010-04-21	4613469	5439627	RoeDeer	M2	m	a			4	2.5	1.5
243	2010-04-25	4607805	5435750	RoeDeer	M2	m	a			5.5	3	2.5
244	2010-05-01			Unidentifiable	M2	m	a			2.5	2	0.5
245	2010-05-03	4612801	5439861	RoeDeer	M2	m	a			6	3	3
246	2010-05-09	4617974	5442592	RoeDeer	M2	m	a			8.5	3	5.5
247	2010-05-18	4610201	5436040	RoeDeer	M2	m	a			6	3	3
248	2010-05-24	4617321	5439210	RoeDeer	M2	m	a			4	2.5	1.5
249	2010-05-28			Unidentifiable	M2	m	a			5	3.5	1.5
250	2010-06-02	4614163	5450085	RoeDeer	M2	m	a			9	3	6
251	2010-06-11	4607016	5437337	RoeDeer	M2	m	a			5.5	1.5	4
252	2010-06-16	4624531	5448752	RoeDeer	M2	m	a			9.5	3.5	6
253	2010-06-26	4624945	5434020	RedDeer	M2	m	a				3.5
254	2012-05-07	4599303	5421908	RoeDeer	M5	m	a			14	4	10
255	2010-03-15	4594270	5436218	RoeDeer	M3	m	a			1.5	1	0.5
256	2010-03-15	4594737	5436089	RoeDeer	M3	m	a			1.5	1	0.5
257	2010-03-16	4578220	5441148	RoeDeer	M3	m	a			3	2	1
258	2010-03-19	4588477	5443212	RedDeer	M3	m	a			10.5	1	9.5
259	2010-03-30	4606677	5447017	RoeDeer	M3	m	a			3	2.5	0.5
260	2010-04-02	4603586	5450002	RoeDeer	M3	m	a			2.5	2	0.5
261	2010-04-04	4603230	5443011	RedDeer	M3	m	a			7	5	2
262	2010-04-11	4605042	5450456	RoeDeer	M3	m	a			3.5	3	0.5
263	2010-04-23	4614186	5439684	RoeDeer	M3	m	a			3.5	1.5	2
264	2010-04-26	4604450	5446836	RoeDeer	M3	m	a			11.5	3.5	8
265	2010-05-08	4600599	5447270	RoeDeer	M3	m	a			6.5	1.5	5
266	2010-05-14	4594816	5440577	RedDeer	M3	m	a			16.5	6	10.5
267	2010-05-31	4604359	5444569	RoeDeer	M3	m	a			9	4.5	4.5
268	2010-06-09	4603063	5444283	RedDeer	M3	m	a			8	2	6
269	2010-06-17	4603361	5440684	RoeDeer	M3	m	a				1
270	2010-07-17	4591132	5435195	RoeDeer	M3	m	a			9.5	3.5	6
271	2010-07-27	4602793	5452344	RoeDeer	M3	m	a			10.5	4.5	6
272	2010-08-06			Unidentifiable	M3	m	a		1	11.5	8	3.5
273	2010-08-18	4604529	5448960	RoeDeer	M3	m	a			3.5	3.5	0
274	2010-08-21	4597318	5448630	RoeDeer	M3	m	a			9.5	4.5	5
275	2010-08-31			Unidentifiable	M3	m	a		1	3.5	2.5	1
276	2010-09-03			Unidentifiable	M3	m	a		1	3.5	2.5	1
277	2010-09-07	4605377	5444344	RedDeer	M3	m	a			8.5	3.5	5
278	2010-09-15	4607575	5433259	RedDeer	M3	m	a			4.5	2	2.5
279	2010-09-20			Unidentifiable	M3	m	a		1	6	4	2
280	2010-09-26	4600994	5436955	RedDeer	M3	m	a			8	5.5	2.5
281	2010-10-04	4602600	5435718	RedDeer	M3	m	a			6.5	1.5	5
282	2010-10-10	4609744	5434549	RoeDeer	M3	m	a			6.5	2.5	4
283	2010-10-17	4605247	5434452	RoeDeer	M3	m	a			9	3.5	5.5
284	2010-10-26			Unidentifiable	M3	m	a		1	2.5	1.5	1
285	2010-10-28	4596164	5435391	RoeDeer	M3	m	a			4	3	1
286	2010-11-01			Unidentifiable	M3	m	a		1	9.5	2.5	7
287	2010-11-11	4611026	5442187	RoeDeer	M3	m	a			11	1	10
288	2010-11-22			Unidentifiable	M3	m	a		1	2.5	2.5	0
289	2010-11-24	4607558	5441993	BrownHare	M3	m	a			5.5	1.5	4
290	2010-11-30	4611208	5438156	RoeDeer	M3	m	a			7.5	4	3.5
291	2010-12-07			Unidentifiable	M3	m	a		1	15	5	10
292	2010-12-22			Unidentifiable	M3	m	a		1	3	2.5	0.5
293	2010-12-25			Unidentifiable	M3	m	a		1	5.5	4	1.5
294	2010-12-31			Unidentifiable	M3	m	a		1	6	5	1
295	2011-01-06	4595758	5436312	RedDeer	M3	m	a			9	3.5	5.5
296	2011-01-15	4636344	5442329	RoeDeer	M3	m	a			4.5	4	0.5
297	2011-01-19	4635257	5439187	RoeDeer	M3	m	a			3.5	2.5	1
298	2011-01-23	4625684	5437618	RoeDeer	M3	m	a			8.5	3	5.5
299	2011-01-31	4610000	5436780	RedDeer	M3	m	a			8.5	3.5	5
300	2011-02-09	4611935	5443574	RoeDeer	M3	m	a			7	3.5	3.5
301	2011-02-16	4619276	5443824	RoeDeer	M3	m	a			10	8	2
302	2011-02-26	4612397	5442892	RedDeer	M3	m	a			11	11	0
303	2011-03-09	4615210	5445694	BrownHare	M3	m	a			3	1.5	1.5
304	2011-03-12			Unidentifiable	M3	m	a		1		9
305	2010-03-24	4609464	5446148	RoeDeer	F2	f	a	2		5.5	4	1.5
306	2010-03-30			Unidentifiable	F2	f	a	2	1	8.5	4.5	4
307	2010-04-07	4607189	5451336	RoeDeer	F2	f	a	2		5	4	1
308	2010-04-12	4607021	5452682	BrownHare	F2	f	a	2		2	1	1
309	2010-04-14	4607268	5451769	RoeDeer	F2	f	a	2		7.5	3	4.5
310	2010-04-22	4605010	5452805	RoeDeer	F2	f	a	2		7.5	3	4.5
311	2010-04-29	4607585	5451698	BrownHare	F2	f	a	2		20	4.5	15.5
312	2010-05-19			Unidentifiable	F2	f	a		1	5	4	1
313	2010-05-24			Unidentifiable	F2	f	a		1	8	5.5	3.5
314	2010-06-02	4602295	5441014	RoeDeer	F2	f	a			9	6	3
315	2010-06-11	4606676	5445472	RoeDeer	F2	f	a			10.5	4.5	6
316	2010-06-22	4594249	5446577	RoeDeer	F2	f	a			5	4	1
317	2010-06-27	4603822	5449907	RoeDeer	F2	f	a			11.5	2.5	9
318	2010-07-08	4608187	5453661	RoeDeer	F2	f	a			5.5	3.5	2
319	2010-07-14	4602352	5446104	RoeDeer	F2	f	a			5.5	3.5	2
320	2010-07-19	4603970	5448278	RoeDeer	F2	f	a			9	2.5	6.5
321	2010-07-28			Unidentifiable	F2	f	a		1	5.5	3	2.5
322	2010-08-03			Unidentifiable	F2	f	a		1	2.5	2	0.5
323	2010-08-06	4596160	5443773	RoeDeer	F2	f	a			11.5	6	5.5
324	2010-08-17			Unidentifiable	F2	f	a		1	4.5	2	2.5
325	2010-08-22			Unidentifiable	F2	f	a		1	6.5	3.5	3
326	2010-08-28			Unidentifiable	F2	f	a		1	5.5	3.5	2
327	2010-09-03	4603927	5441955	RoeDeer	F2	f	a			6	5	1
328	2010-09-09	4603548	5453236	RoeDeer	F2	f	a			10.5	4	6.5
329	2010-09-19	4607819	5451080	RoeDeer	F2	f	a			7	3.5	3.5
330	2010-09-26			Unidentifiable	F2	f	a		1	13.5	11.5	2
331	2010-10-10	4602482	5450185	RoeDeer	F2	f	a			9.5	5	4.5
332	2010-10-19	4603610	5450654	RoeDeer	F2	f	a			15.5	13.5	2
333	2010-11-04	4603564	5446417	RoeDeer	F2	f	a			24	16.5	7.5
334	2010-11-28	4606717	5439836	RoeDeer	F2	f	a			7	2	5
335	2010-12-05	4600915	5441464	RoeDeer	F2	f	a			10.5	6.5	4
336	2010-12-15			Unidentifiable	F2	f	a		1	11	8	3
337	2010-12-26			Unidentifiable	F2	f	a		1	3	3	0
338	2010-12-29			RedDeer	F2	f	a			19.5	17	2.5
339	2011-01-18	4603247	5441852	RoeDeer	F2	f	a			8	4	4
340	2011-01-26	4604867	5448664	RoeDeer	F2	f	a			1.5	1.5	0
341	2011-01-27	4603203	5448753	RoeDeer	F2	f	a			10	5.5	4.5
342	2011-02-06	4606246	5452596	RoeDeer	F2	f	a			6.5	4.5	2
343	2011-02-13			Unidentifiable	F2	f	a		1	2	1.5	0.5
344	2011-02-15	4608545	5451975	RoeDeer	F2	f	a			4	3	1
345	2011-02-19			Unidentifiable	F2	f	a		1	4.5	1.5	3
346	2011-02-23	4607587	5456952	RoeDeer	F2	f	a			9	3	6
347	2011-03-01	4604819	5450541	RoeDeer	F2	f	a			6.5	3	3.5
348	2011-03-08	4604189	5455249	RoeDeer	F2	f	a			7.5	1.5	6
349	2011-03-15			Unidentifiable	F2	f	a		1	8	4.5	3.5
350	2011-03-23			Unidentifiable	F2	f	a		1	5.5	4.5	1
351	2011-03-29	4601516	5452050	RoeDeer	F2	f	a			7	4.5	2.5
352	2011-04-05			Unidentifiable	F2	f	a		1	3.5	2	1.5
353	2011-04-08	4604132	5454165	RoeDeer	F2	f	a			5	3	2
354	2011-04-13	4605155	5449615	RoeDeer	F2	f	a			7	5	2
355	2011-04-20			Unidentifiable	F2	f	a		1	3.5	1	2.5
356	2011-04-24	4604770	5453172	RoeDeer	F2	f	a			6	2	4
357	2011-04-30			Unidentifiable	F2	f	a		1	4	3.5	0.5
358	2011-05-04	4601905	5450182	RoeDeer	F2	f	a	2		7.5	3.5	4
359	2011-05-11			Unidentifiable	F2	f	a	2	1	3.5	2	1.5
360	2011-05-15	4602594	5451419	RoeDeer	F2	f	a	2		7	3.5	3.5
361	2011-05-22	4601083	5447868	RoeDeer	F2	f	a	2	1	22.5	3.5	19
362	2011-06-13			Unidentifiable	F2	f	a	2	1	8	6	2
363	2011-06-21			Unidentifiable	F2	f	a	2	1	2	1.5	0.5
364	2011-06-23			Unidentifiable	F2	f	a	2	1	6.5	1.5	5
365	2011-06-30	4602748	5450299	RoeDeer	F2	f	a	2		7.5	4.5	3
366	2011-07-07			Unidentifiable	F2	f	a	2	1	3	2.5	0.5
367	2011-07-10	4601972	5447631	RoeDeer	F2	f	a	2		3	2	1
368	2011-07-13	4603488	5449181	RoeDeer	F2	f	a	2		11	6	5
369	2011-07-24	4600853	5449871	RoeDeer	F2	f	a	2		5	4	1
370	2011-07-29			Unidentifiable	F2	f	a	2	1	11.5	9	2.5
371	2011-08-10			Unidentifiable	F2	f	a	2	1	4.5	4.5	0
372	2011-08-14			RoeDeer	F2	f	a	2		9.5	1.5	8
373	2011-08-24	4607320	5451915	RoeDeer	F2	f	a	2		2.5	2.5	0
374	2011-08-26	4607467	5453169	RoeDeer	F2	f	a	2		8.5	5.5	3
375	2011-09-04	4607083	5453775	RoeDeer	F2	f	a	2		4	3	1
376	2011-09-08			Unidentifiable	F2	f	a	2	1	13.5	2	11.5
377	2011-09-21	4602204	5422283	RoeDeer	F2	f	a	2		1.5	1	0.5
378	2011-09-23	4602876	5453568	RoeDeer	F2	f	a	2		2	2	0
379	2011-09-25	4603081	5452916	RoeDeer	F2	f	a	2		6	3.5	2.5
380	2011-10-01	4604695	5449737	RoeDeer	F2	f	a	2		2.5	2.5	0
381	2011-10-03	4604821	5449942	RoeDeer	F2	f	a	2		8	2.5	5.5
382	2011-10-11	4601402	5451096	RoeDeer	F2	f	a	2		5.5	2	3.5
383	2011-10-17	4604019	5455687	RoeDeer	F2	f	a	2		8	3.5	4.5
384	2011-10-25	4601883	5448020	RoeDeer	F2	f	a	2		6	2.5	3.5
385	2011-10-31			Unidentifiable	F2	f	a	2	1	2.5	2	0.5
386	2011-11-02			Unidentifiable	F2	f	a	2	1	3	2	1
387	2011-11-05	4608821	5452953	RoeDeer	F2	f	a	2			3
388	2010-04-10	4608088	5447737	RoeDeer	F3	f	j			4.5	3	1.5
389	2010-04-26	4607577	5447961	RoeDeer	F3	f	j			13.5	7	6.5
390	2010-05-10	4608341	5446373	RoeDeer	F3	f	s			5	4.5	0.5
391	2010-05-15	4604121	5441342	RoeDeer	F3	f	s			9	6.5	2.5
392	2010-05-24	4604988	5442016	RoeDeer	F3	f	s			13	6.5	6.5
393	2010-06-06	4609099	5447357	RoeDeer	F3	f	s			21.5	5.5	16
394	2010-06-27	4604965	5449992	RoeDeer	F3	f	s			12.5	4	8.5
395	2010-07-10	4607862	5447027	RoeDeer	F3	f	s			3.5	3.5	0
396	2010-07-13	4608838	5446413	RoeDeer	F3	f	s			7.5	4	3.5
397	2010-07-21	4609653	5447275	RoeDeer	F3	f	s			6	3.5	2.5
398	2010-07-27	4605215	5451069	RoeDeer	F3	f	s			4.5	2.5	2
399	2010-07-31	4602361	5441882	RoeDeer	F3	f	s			10	5.5	4.5
400	2010-08-10	4607164	5451587	RoeDeer	F3	f	s			8	3	5
401	2010-08-18	4606801	5442429	RoeDeer	F3	f	s			4.5	2	2.5
402	2010-08-23			Unidentifiable	F3	f	s		1	5	3	2
403	2010-08-28	4605394	5448249	RoeDeer	F3	f	s			4.5	2.5	2
404	2010-09-01	4604166	5443371	RoeDeer	F3	f	s			12	3.5	8.5
405	2010-09-13	4609264	5449159	RoeDeer	F3	f	s			3.5	3	0.5
406	2010-09-17	4605370	5448915	RoeDeer	F3	f	s			6.5	3	3.5
407	2010-09-23	4608171	5443977	RoeDeer	F3	f	s			4.5	3.5	1
408	2010-09-28	4603258	5446472	RoeDeer	F3	f	s			5	4	1
409	2010-10-03	4604339	5443914	RoeDeer	F3	f	s			6.5	3.5	3
410	2010-10-09	4607543	5446376	RoeDeer	F3	f	s			4	3	1
411	2010-10-13	4604338	5447613	RoeDeer	F3	f	s			5	2	3
412	2010-10-18			Unidentifiable	F3	f	s			2.5	2.5	0
413	2010-10-21	4606444	5442592	RoeDeer	F3	f	s			9	3.5	5.5
414	2010-10-30	4605990	5447233	RoeDeer	F3	f	s			4	2.5	1.5
415	2010-11-03	4605178	5445946	RoeDeer	F3	f	s			20.5	2.5	18
416	2010-11-23	4608685	5450888	RoeDeer	F3	f	s			4.5	2.5	2
417	2010-11-28			Unidentifiable	F3	f	s		1	9	6.5	2.5
418	2010-12-07	4604667	5441091	RoeDeer	F3	f	s			7.5	5.5	2
419	2010-12-14	4608153	5445701	RoeDeer	F3	f	s			22	9	13
420	2011-01-05	4607962	5448129	RoeDeer	F3	f	s			4.5	2.5	2
421	2011-01-10	4606901	5445672	RoeDeer	F3	f	s			3.5	1.5	2
422	2011-01-13	4604548	5443258	RedDeer	F3	f	s			14.5	2.5	12
423	2011-01-28	4610240	5447078	RoeDeer	F3	f	s			3.5	2.5	1
424	2011-01-31	4601320	5449816	BrownHare	F3	f	s			4	1.5	2.5
425	2011-02-04			Unidentifiable	F3	f	s		1	5.5	4.5	1
426	2011-02-10			Unidentifiable	F3	f	s		1	6	3.5	2.5
427	2011-02-16	4609170	5446702	RoeDeer	F3	f	s			7.5	2.5	5
428	2011-02-23			Unidentifiable	F3	f	s		1	4.5	2	2.5
429	2011-02-28	4602254	5447505	RedDeer	F3	f	s			17	7.5	9.5
430	2011-03-17	4608435	5453561	RoeDeer	F3	f	s			6	2	4
431	2011-03-23	4607146	5451998	RoeDeer	F3	f	s			4	2.5	1.5
432	2011-03-27			RoeDeer	F3	f	s			5	3.5	1.5
433	2011-04-01	4607173	5449473	RoeDeer	F3	f	s			5.5	4.5	1
434	2011-04-06	4606488	5447370	RoeDeer	F3	f	s			7	2	5
435	2011-04-13	4604726	5443161	RoeDeer	F3	f	s			7	3	4
436	2011-04-20	4606494	5446293	RoeDeer	F3	f	s			5	2	3
437	2011-04-25	4607270	5453451	RoeDeer	F3	f	s			6.5	4.5	2
438	2011-05-02			Unidentifiable	F3	f	a		1	2.5	2	0.5
439	2011-05-04	4606685	5453872	RoeDeer	F3	f	a			7	6.5	0.5
440	2011-05-11			Unidentifiable	F3	f	a		1	5.5	2.5	3
441	2011-05-17			Unidentifiable	F3	f	a		1	9.5	1.5	8
442	2011-05-26	4608057	5452751	RoeDeer	F3	f	a			6	3.5	2.5
443	2011-06-01	4603484	5441224	RoeDeer	F3	f	a			8	5	3
444	2011-06-09	4601173	5442002	RoeDeer	F3	f	a			6	4	2
445	2011-06-15	4606076	5440662	RoeDeer	F3	f	a			6.5	6	0.5
446	2011-06-22	4604622	5439711	RoeDeer	F3	f	a			9.5	5.5	4
447	2011-07-01			Unidentifiable	F3	f	a		1	5	3.5	1.5
448	2011-07-06	4606709	5444740	RoeDeer	F3	f	a				4
449	2011-08-31	4601844	5450257	RoeDeer	F3	f	a			7	6	1
450	2011-09-07	4603762	5449730	RoeDeer	F3	f	a			5.5	5	0.5
451	2011-09-12			Unidentifiable	F3	f	a			8	3	5
452	2011-09-20	4609050	5446545	RoeDeer	F3	f	a			6.5	5.5	1
453	2011-09-27	4607964	5443528	RoeDeer	F3	f	a			8	2	6
454	2011-10-05	4606957	5447376	RoeDeer	F3	f	a			6	3	3
455	2011-10-11			Unidentifiable	F3	f	a		1	3	1.5	1.5
456	2011-10-14			Unidentifiable	F3	f	a		1	3.5	3.5	0
457	2011-10-17			Unidentifiable	F3	f	a		1	22.5	2.5	20
458	2011-11-09			Unidentifiable	F3	f	a		1	6	1.5	4.5
459	2011-11-15	4609147	5449050	RoeDeer	F3	f	a			2.5	2.5	0
460	2011-11-17			Unidentifiable	F3	f	a		1	6.5	2	4.5
461	2011-11-24	4608460	5451925	RoeDeer	F3	f	a			3	1.5	1.5
462	2011-11-27	4604930	5448790	RoeDeer	F3	f	a			9	3.5	5.5
463	2011-12-06			Unidentifiable	F3	f	a		1	4	1.5	2.5
464	2011-12-10	4607590	5445330	RoeDeer	F3	f	a			11	4	7
465	2011-12-21			Unidentifiable	F3	f	a		1	9	1.5	7.5
466	2011-12-30			Unidentifiable	F3	f	a		1	11.5	1.5	10
467	2012-01-10			Unidentifiable	F3	f	a		1	5.5	1.5	4
468	2012-01-16	4606260	5442455	RedDeer	F3	f	a			7	3	4
469	2012-01-23			Unidentifiable	F3	f	a		1	15	2.5	12.5
470	2012-02-07	4606790	5452570	RoeDeer	F3	f	a			2	1.5	0.5
471	2012-02-09			Unidentifiable	F3	f	a		1	13	3.5	9.5
472	2012-02-22	4606770	5451350	RoeDeer	F3	f	a			1	1	0
473	2012-02-23			Unidentifiable	F3	f	a		1	10	3.5	6.5
474	2012-03-04	4603310	5442500	RedDeer	F3	f	a			6	1.5	4.5
475	2012-03-10			Unidentifiable	F3	f	a		1	2	2	0
476	2012-03-12	4609219	5447617	RoeDeer	F3	f	a			5	1.5	3.5
477	2012-03-17	4606278	5449550	RoeDeer	F3	f	a			2.5	1.5	1
478	2012-03-19	4606168	5441526	RedDeer	F3	f	a			16.5	7	9.5
479	2012-04-05	4608556	5448934	RoeDeer	F3	f	a			10.5	2.5	8
480	2005-11-21	4600782	5427237	RedDeer	M1	m	a			16	10.5	5.5
481	2005-12-27	4613256	5421612	RoeDeer	M1	m	a			12	3.5	8.5
482	2006-01-30	4602526	5423788	RedDeer	M1	m	a			1.5	1	0.5
483	2006-02-28	4593513	5421529	RoeDeer	M1	m	a			5	4	1
484	2006-03-04	4592857	5422492	RoeDeer	M1	m	a			3.5	2.5	1
485	2006-03-04	4591814	5422166	RoeDeer	M1	m	a			3.5	2.5	1
486	2006-03-15	4593397	5423659	RoeDeer	M1	m	a			1	1	0
487	2005-04-05	4617406	5420841	Unidentifiable	M1	m	a			7	6	1
488	2005-04-19	4614919	5422137	RoeDeer	M1	m	a			11.5	6	5.5
489	2005-11-08	4612057	5426634	RedDeer	M1	m	a				3
490	2007-03-19	4601090	5421512	RoeDeer	F1	f	a	2			3
491	2007-04-04	4610496	5419497	RoeDeer	F1	f	a	2		8.5	5	3.5
492	2007-04-13	4603481	5426631	RoeDeer	F1	f	a	2		15	6	9
493	2007-06-23	4604579	5427775	RoeDeer	F1	f	a	2			8
494	2007-06-23	4604679	5427847	RoeDeer	F1	f	a	2			8
495	2007-08-30	4609241	5422556	RoeDeer	F1	f	a	2			3.5
496	2007-09-20	4601463	5421418	WildBoar	F1	f	a	2			2.5
497	2007-09-29	4610590	5419532	RoeDeer	F1	f	a	2			3.5
498	2007-11-12	4609907	5418682	RoeDeer	F1	f	a	2		6.5	3	3.5
499	2007-11-18	4599839	5423774	RoeDeer	F1	f	a	2			2.5
500	2007-12-02	4596951	5422362	RoeDeer	F1	f	a	2			2.5
501	2008-01-14	4608111	5423148	RedFox	F1	f	a	2			1
502	2008-02-25	4593802	5426048	RoeDeer	F1	f	a	2		4.5	2.5	2
503	2008-03-01	4598533	5422487	RoeDeer	F1	f	a	2		7.5	4.5	3
504	2008-03-27	4601775	5423006	RoeDeer	F1	f	a	2		11	1	10
505	2008-04-16	4596578	5422685	RoeDeer	F1	f	a	2		11	5	6
506	2008-04-27	4599812	5421251	RoeDeer	F1	f	a	2		1	1	0
507	2008-04-28	4604222	5424968	RoeDeer	F1	f	a	2		10.5	7	3.5
508	2008-09-17	4603884	5425897	RoeDeer	F1	f	a	1			1.5
509	2008-09-23	4598624	5424045	RoeDeer	F1	f	a	1		6.5	2.5	4
510	2008-09-30	4609059	5423349	RoeDeer	F1	f	a	1		7	3.5	3.5
511	2009-01-04	4598098	5422001	RoeDeer	F1	f	a	1			3.5
515	2012-05-21			Unidentifiable	M5	m	a		1	7.5	3.5	4
516	2012-05-29			Unidentifiable	M5	m	a		1	3.5	2.5	1
517	2012-06-01			Unidentifiable	M5	m	a		1	15	9	6
518	2012-06-16	4592597	5428088	RoeDeer	M5	m	a			5.5	3.5	2
519	2012-06-22			Unidentifiable	M5	m	a		1	4.5	3	1.5
520	2012-06-26			Unidentifiable	M5	m	a		1	8	1	7
521	2012-07-04			Unidentifiable	M5	m	a		1	7.5	4	3.5
522	2012-07-12			Unidentifiable	M5	m	a		1	2	2	0
523	2012-07-14	4602557	5420873	RoeDeer	M5	m	a			4	2.5	1.5
524	2012-07-18	4592294	5424361	RoeDeer	M5	m	a			4.5	2.5	2
525	2012-07-22	4605761	5423721	RedDeer	M5	m	a			12	6	6
526	2012-08-03			Unidentifiable	M5	m	a		1	13	2	11
527	2012-08-16			Unidentifiable	M5	m	a		1	10	4.5	5.5
528	2012-08-26	4602993	5430315	RoeDeer	M5	m	a			9	4	5
529	2012-09-04	4602864	5434129	RoeDeer	M5	m	a			6	4	2
530	2012-09-10	4603581	5424876	RoeDeer	M5	m	a			6	3	3
531	2012-09-16			Unidentifiable	M5	m	a		1	6.5	4	2.5
532	2012-09-23	4603022	5429429	RedDeer	M5	m	a			13.5	5.5	8
533	2012-10-06	4605364	5423615	RedDeer	M5	m	a			12	5	7
534	2012-10-18	4602889	5422363	RoeDeer	M5	m	a			6	3	3
535	2012-10-24	4600402	5424384	RoeDeer	M5	m	a				6.5
536	2012-03-20			Unidentifiable	M6	m	a		1	8	3	5
537	2012-03-28	4589911	5446640	RoeDeer	M6	m	a			8	4	4
538	2012-04-05			RedDeer	M6	m	a			11.5	6	5.5
539	2012-04-16	4595048	5451400	RoeDeer	M6	m	a			3	2.5	0.5
540	2012-04-19	4593261	5443409	RoeDeer	M6	m	a			6.5	3.5	3
541	2012-04-26			Unidentifiable	M6	m	a		1	1.5	1	0.5
542	2012-04-27			Unidentifiable	M6	m	a		1	5	3	2
543	2012-05-02	4598876	5439704	RoeDeer	M6	m	a			6.5	4	2.5
544	2012-05-09	4593655	5433519	RoeDeer	M6	m	a			4.5	2.5	2
545	2012-05-13			Unidentifiable	M6	m	a		1	10	3	7
546	2012-05-23			Unidentifiable	M6	m	a		1	7	1	6
547	2012-05-30			Unidentifiable	M6	m	a		1	16.5	2	14.5
548	2012-06-16	4586386	5453843	RoeDeer	M6	m	a			3	1.5	1.5
549	2012-06-19	4596205	5451575	RoeDeer	M6	m	a			5	3	2
550	2012-06-24			Unidentifiable	M6	m	a		1	11.5	3	8.5
551	2012-07-05	4587687	5439381	RoeDeer	M6	m	a			2	1	1
552	2012-07-07			Unidentifiable	M6	m	a			2.5	1	1.5
553	2012-07-10	4594628	5453397	RoeDeer	M6	m	a			2.5	2	0.5
554	2012-07-12			Unidentifiable	M6	m	a		1	2	1	1
555	2012-07-14			Unidentifiable	M6	m	a		1	3	3	0
556	2012-07-17	4581180	5452900	RedDeer	M6	m	a			7	4.5	2.5
557	2012-08-01	4597195	5444475	RoeDeer	M6	m	a			6.5	2	4.5
558	2012-08-08			Unidentifiable	M6	m	a		1	6	2.5	3.5
559	2012-08-14	4598428	5440098	RoeDeer	M6	m	a			15.5	5.5	10
560	2012-08-29			Unidentifiable	M6	m	a		1	10.5	1.5	9
561	2012-09-18			Unidentifiable	M6	m	a		1	6.5	2.5	4
562	2012-09-25	4584612	5446015	RoeDeer	M6	m	a			5	3.5	1.5
563	2012-10-01	4585012	5444192	RoeDeer	M6	m	a			6.5	4.5	2
564	2012-10-12	4591758	5441554	RoeDeer	M6	m	a			8	3	5
565	2012-10-20	4583613	5438178	RoeDeer	M6	m	a			11	5	6
566	2012-07-21	4603270	5446620	RoeDeer	F3	f	a	2		6.5	2.5	4
567	2012-07-28	4603325	5446680	RedDeer	F3	f	a	2			5
568	2012-04-24	4607774	5443564	RedDeer	M4	m	a			6.5	4.5	2
569	2012-04-30	4605460	5449709	RoeDeer	M4	m	a				1.5
570	2005-06-11	4610989	5424595	Unidentifiable	M1	m	a				2
571	2012-07-24			Unidentifiable	M6	m	a		1	3.5	1.5	2
572	2012-07-28			Unidentifiable	M6	m	a		1	4.5	1	3.5
573	2012-09-09			Unidentifiable	M6	m	a		1	9.5	4.5	5
574	2012-09-30			Unidentifiable	M6	m	a		1	1.5	1	0.5
575	2012-10-08			Unidentifiable	M6	m	a		1	1.5	1	0.5
576	2012-10-09			Unidentifiable	M6	m	a		1	3	1.5	1.5
577	2012-10-31			Unidentifiable	M6	m	a		1	6.5	4.5	2.5
578	2012-11-07			Unidentifiable	M6	m	a		1	4	1.5	2.5
579	2012-11-11	4592119	5443873	RoeDeer	M6	m	a			7	2.5	4.5
580	2012-11-18			Unidentifiable	M6	m	a		1	9	2	7
581	2012-11-27			Unidentifiable	M6	m	a		1	8	1.5	6.5
582	2012-12-05			Unidentifiable	M6	m	a		1	2.5	1.5	1
583	2012-12-08			Unidentifiable	M6	m	a		1	11.5	1.5	10
584	2012-12-19			Unidentifiable	M6	m	a		1	23.5	1.5	22
585	2013-01-12	4576186	5448766	RoeDeer	M6	m	a			4.5	1.5	3
586	2013-01-16	4579073	5438474	RoeDeer	M6	m	a			4	2	2
587	2013-01-20			Unidentifiable	M6	m	a		1	6	5	1
588	2013-01-26	4587847	5438045	RoeDeer	M6	m	a			6.5	5.5	1
589	2013-02-02	4582745	5437095	RoeDeer	M6	m	a			5	2	3
590	2013-02-07	4580150	5445500	RoeDeer	M6	m	a			6.5	5	1.5
591	2013-02-13			Unidentifiable	M6	m	a		1	9.5	1.5	8
592	2013-02-23			Unidentifiable	M6	m	a		1	4.5	1	3.5
593	2013-02-27			Unidentifiable	M6	m	a		1	3	3	0
594	2013-03-02			Unidentifiable	M6	m	a		1	7.5	3	4.5
595	2013-03-10			Unidentifiable	M6	m	a		1	3.5	2	1.5
596	2013-03-13	4581887	5432796	RoeDeer	M6	m	a			12	4.5	7.5
597	2013-03-25			Unidentifiable	M6	m	a		1	2.5	2.5	0
598	2013-03-28	4565875	5448050	RoeDeer	M6	m	a			3.5	2	1.5
599	2013-03-31			Unidentifiable	M6	m	a		1	4	2.5	1.5
600	2013-04-04	4569405	5446310	RoeDeer	M6	m	a			6	3.5	2.5
601	2013-04-10	4569010	5447165	RoeDeer	M6	m	a			10.5	3.5	7
602	2013-04-21	4587213	5443997	RoeDeer	M6	m	a			6	3	3
603	2013-04-27	4579365	5434774	RoeDeer	M6	m	a			5	3	2
604	2013-05-02	4582514	5441259	RoeDeer	M6	m	a			6.5	5	1.5
605	2013-05-08	4580400	5432450	RoeDeer	M6	m	a			12	3	9
606	2013-05-20			Unidentifiable	M6	m	a		1	2.5	2.5	0
607	2013-05-23	4586591	5439065	RedDeer	M6	m	a			13	2.5	10.5
608	2013-06-05	4583555	5443830	RoeDeer	M6	m	a			5	3.5	1.5
609	2013-06-10	4579920	5434815	RoeDeer	M6	m	a			10	3	7
610	2013-06-20			Unidentifiable	M6	m	a		1	12	3	9
611	2013-07-02	4576970	5443320	RoeDeer	M6	m	a			5.5	2	3.5
612	2013-07-07	4583130	5432336	RoeDeer	M6	m	a			9.5	4	5.5
613	2013-07-17			Unidentifiable	M6	m	a		1	4	1.5	2.5
614	2013-07-21			Unidentifiable	M6	m	a		1	2.5	1.5	1
615	2013-07-23	4583508	5443592	RoeDeer	M6	m	a			8.5	5.5	3
616	2013-08-01	4581220	5446875	RoeDeer	M6	m	a			3.5	2.5	1
617	2013-08-04			Unidentifiable	M6	m	a		1	3.5	2	1.5
618	2013-08-08			Unidentifiable	M6	m	a		1	2.5	1.5	1
619	2013-08-10			Unidentifiable	M6	m	a		1	10.5	3	7.5
620	2013-08-21			Unidentifiable	M6	m	a		1	8.5	1.5	7
621	2013-08-29			Unidentifiable	M6	m	a		1	2	1	1
622	2013-08-31	4589250	5435675	RoeDeer	M6	m	a				4.5
